# Supplementary material for: Diffusion tensor imaging in neuropsychiatric systemic lupus erythematosus
Source: BMC Neurol. 2010 Jul 28;10:65. doi: 10.1186/1471-2377-10-65 (PMC2919505; doi:10.1186/1471-2377-10-65)
Supplement: Additional File 1 — Post Hoc analyses comparing NPSLE, SLE, and Control subjects on measures of axial diffusivity (AD) and radial diffusivity (RD). contains excel file showing regions in which NPSLE patients differed significantly from SLE and Control subjects with respect to AD and RD. [file 1471-2377-10-65-S1.XLS]

## Sheet: Sheet1
AD NPSLE > Controls
Voxels	p-value	Max-t	MNI X	MNI Y	MNI Z	Approximate white matter tract
66	0.002	3.647	-27	-27	35	Left superior longitudinal fasciculus
51	0.002	3.766	-10	-32	11	Left anterior corona radiata
46	0.002	3.217	-25	-9	31	Left superior corona radiata
35	0.004	3.144	-2	-12	13	Left anterior thalamic radiation
33	0.004	3.462	30	-12	40	Right superior longitudinal fasciculus
31	0.004	3.104	27	-49	19	Right inferior fronto-occipital fasciculus
25	0.006	3.553	22	-7	33	Right superior corona radiata
21	0.008	3.092	-13	15	23	Body of corpus callosum
AD NPSLE > SLE
Voxels	p-value	Max-t	MNI X	MNI Y	MNI Z	Approximate white matter tract
22	0.001	3.912	-22	15	25	Left anterior corona radiata
22	0.001	3.035	29	31	13	Right inferior fronto-occipital fasciculus
21	0.001	3.366	16	22	20	Right arm of forceps minor
17	0.003	3.565	27	28	22	Right anterior thalamic radiation
RD NPSLE > Controls
Voxels	p-value	Max-t	MNI X	MNI Y	MNI Z	Approximate white matter tract
129	<.001	4.21	-13	7	27	Body of corpus callosum
122	<.001	3.899	-29	-3	33	Left superior longitudinal fasciculus
114	<.001	3.47	-23	-21	34	Left superior corona radiata
113	<.001	4.202	-2	-9	10	Left anterior corona radiata
104	<.001	3.49	-26	-2	28	Left superior corona radiata
74	0.001	3.356	24	-20	41	Right superior longitudinal fasciculus
72	0.001	3.858	24	2	30	Right superior corona radiata
59	0.002	3.126	-11	-32	25	Left anterior thalamic radiation
55	0.002	3.201	30	21	21	Right inferior fronto-occipital fasciculus
54	0.002	3.047	26	-49	19	Right arm of forceps major
51	0.002	3.013	22	-25	37	Right superior corona radiata
47	0.003	3.72	24	16	24	Right anterior corona radiata
45	0.003	3.427	-28	24	21	Left anterior thalamic radiation
37	0.004	3.271	-25	8	24	Left superior corona radiata
37	0.004	3.128	-24	15	19	Left anterior corona radiata
37	0.004	3.026	7	-20	14	Right anterior thalamic radiation
36	0.004	3.307	27	-42	33	Right superior longitudinal fasciculus
36	0.004	4.035	14	-10	32	Body of corpus callosum
33	0.004	3.125	-15	20	21	Left arm of forceps minor
33	0.004	3.194	-24	20	15	Left anterior corona radiata
32	0.004	4.24	30	-8	39	Right superior longitudinal fasciculus
31	0.005	3.061	-27	18	30	Left anterior corona radiata
30	0.005	3.03	22	-19	37	Right superior corona radiata
30	0.005	3.566	-23	-56	21	Left arm of forceps major
29	0.005	4.582	-27	6	38	Right superior longitudinal fasciculus
28	0.005	3.369	-10	-14	30	Body of corpus callosum
26	0.006	4.192	30	36	12	Right anterior thalamic radiation
23	0.008	3.168	-34	-27	31	Left superior longitudinal fasciculus
23	0.008	3.325	20	-39	27	Splenium of corpus callosum
21	0.009	3.063	29	-2	31	Right superior corona radiata
RD NPSLE > SLE
Voxels	p-value	Max-t	MNI X	MNI Y	MNI Z	Approximate white matter tract
58	>.001	4.102	-14	8	28	Body of corpus callosum
56	>.001	3.596	-23	-56	22	Left arm of forceps major
41	>.001	3.161	-15	21	21	Genu of corpus callosum
32	>.001	4.086	-30	-50	26	Left superior longitudinal fasciculus
28	0.001	3.293	-23	-5	32	Left superior corona radiata
23	0.002	3.986	26	-56	25	Right inferior fronto-occipital fasciculus
19	0.003	3.104	17	25	22	Right arm of foceps minor
17	0.005	3.374	20	23	-8	Right inferior fronto-occipital fasciculus
Table Legend: Regions in which NPSLE patients differed significantly from SLE and Control subjects with respect to AD and RD.
Voxels - Number of contiguous voxels in cluster
p-value - significance of cluster
Max-t - Two-Tailed t statistic of peak voxel
MNI X - Montreal Neurological Institute X coordinate
MNI Y - Montreal Neurological Institute Y coordinate
MNI Z - Montreal Neurological Institute Z coordinate
